# Supplementary material for: (2E,6E)-2,6-Bis(4-ethoxy­benzyl­idene)cyclo­hexa­none
Source: Acta Crystallogr Sect E Struct Rep Online. 2008 Oct 25;64(Pt 11):o2199. doi: 10.1107/S1600536808034272 (PMC2959723; doi:10.1107/S1600536808034272)
Supplement: Supplementary file 1 [file e-64-o2199-sup1.cif]

##############################################################################
###                                                                        ###
###        Electronic paper (Acta Crystallographica Section E)             ###
###                                                                        ###
##############################################################################
#                                                                            #
# This CIF contains the data in a paper accepted for publication in Acta     #
# Crystallographica Section E. It conforms to the requirements of Notes      #
# for Authors for Section E, and has been peer reviewed under the auspices   #
# of the IUCr Commission on Journals.                                        #
#                                                                            #
# Full details of the Crystallographic Information File format               #
# are given in the paper "The Crystallographic Information File (CIF):       #
# a New Standard Archive File for Crystallography" by S. R. Hall, F. H.      #
# Allen and I. D. Brown [Acta Cryst. (1991), A47, 655-685].                  #
#                                                                            #
# The current version of the core CIF dictionary is obtainable from          #
# ftp://ftp.iucr.org/pub/cif_core.dic. The current version number is 2.4.    #
#                                                                            #
# Software is freely available for graphical display of the structure(s) in  #
# this CIF.  For information consult the CIF home page http://www.iucr.org/  #
# cif/home.html                                                              #
#                                                                            #
# This file may be used for bona fide research purposes within the           #
# scientific community so long as proper attribution is given to the journal # 
# article from which it was obtained.                                        #
#                                                                            #
##############################################################################
                                             
data_I
_audit_creation_method     SHELXL-97
_chemical_name_systematic
;
(2<i>E</i>,6<i>E</i>)-2,6-Bis(4-ethoxybenzylidene)cyclohexanone
;
_chemical_name_common     ?
_chemical_formula_moiety     'C24 H26 O3'
_chemical_formula_sum     'C24 H26 O3'
_chemical_formula_iupac     'C24 H26 O3'
_chemical_formula_weight     362.45
_chemical_melting_point     ?
_symmetry_cell_setting     Orthorhombic
_symmetry_space_group_name_H-M     'C m c 21'
_symmetry_space_group_name_Hall     C2c-2
loop_
    _symmetry_equiv_pos_as_xyz
    'x, y, z'
    '-x, -y, z+1/2'
    'x, -y, z+1/2'
    '-x, y, z'
    'x+1/2, y+1/2, z'
    '-x+1/2, -y+1/2, z+1/2'
    'x+1/2, -y+1/2, z+1/2'
    '-x+1/2, y+1/2, z'
_cell_length_a     24.2516(6)
_cell_length_b     10.8459(3)
_cell_length_c     7.5270(2)
_cell_angle_alpha     90.00
_cell_angle_beta     90.00
_cell_angle_gamma     90.00
_cell_volume     1979.83(9)
_cell_formula_units_Z     4
_cell_measurement_reflns_used     1880
_cell_measurement_theta_min     2.71
_cell_measurement_theta_max     21.43
_cell_measurement_temperature     298(2)
_exptl_crystal_description     block
_exptl_crystal_colour     colourless
_exptl_crystal_size_max     0.20
_exptl_crystal_size_mid     0.10
_exptl_crystal_size_min     0.10
_exptl_crystal_density_diffrn     1.216
_exptl_crystal_density_meas     ?
_exptl_crystal_density_method     'not measured'
_exptl_crystal_F_000     776
_exptl_absorpt_coefficient_mu     0.079
_exptl_absorpt_correction_type     multi-scan
_exptl_absorpt_process_details     '(SADABS; Sheldrick, 1997)'
_exptl_absorpt_correction_T_min     0.9744
_exptl_absorpt_correction_T_max     0.9922
_exptl_special_details
;
;
_diffrn_ambient_temperature     298(2)
_diffrn_radiation_type     MoK\a
_diffrn_radiation_wavelength     0.71073
_diffrn_radiation_source     'fine-focus sealed tube'
_diffrn_radiation_monochromator     graphite
_diffrn_measurement_device_type     'Bruker SMART 4K CCD area-detector'
_diffrn_measurement_method     '\f and \w'
_diffrn_detector_area_resol_mean     ?
_diffrn_reflns_number     6002
_diffrn_reflns_av_R_equivalents     0.1207
_diffrn_reflns_av_sigmaI/netI     0.0699
_diffrn_reflns_theta_min     1.68
_diffrn_reflns_theta_max     25.48
_diffrn_reflns_theta_full     25.48
_diffrn_measured_fraction_theta_max     1.000
_diffrn_measured_fraction_theta_full     1.000
_diffrn_reflns_limit_h_min     -24
_diffrn_reflns_limit_h_max     29
_diffrn_reflns_limit_k_min     -12
_diffrn_reflns_limit_k_max     13
_diffrn_reflns_limit_l_min     -9
_diffrn_reflns_limit_l_max     9
_diffrn_standards_number     ?
_diffrn_standards_interval_count     ?
_diffrn_standards_interval_time     ?
_diffrn_standards_decay_%     ?
_refine_special_details
;
Refinement of <i>F</i>^2^ against ALL reflections. The weighted <i>R</i>-factor
<i>wR</i> and goodness of fit <i>S</i> are based on <i>F</i>^2^, conventional
<i>R</i>-factors <i>R</i> are based on <i>F</i>, with <i>F</i> set to zero for
negative <i>F</i>^2^. The threshold expression of <i>F</i>^2^ >
\s(<i>F</i>^2^) is used only for calculating <i>R</i>-factors(gt) <i>etc</i>.
and is not relevant to the choice of reflections for refinement.
<i>R</i>-factors based on <i>F</i>^2^ are statistically about twice as large
as those based on <i>F</i>, and <i>R</i>- factors based on ALL data will be
even larger. The authors have merged Friedel pairs before the final
refinement. In the absence of anomalous scatterers, no attempt was made to
establish the absolute configuration of the title compound.
;
_reflns_number_total     1026
_reflns_number_gt     879
_reflns_threshold_expression     I>2\s(I)
_refine_ls_structure_factor_coef     Fsqd
_refine_ls_matrix_type     full
_refine_ls_R_factor_all     0.0557
_refine_ls_R_factor_gt     0.0483
_refine_ls_wR_factor_gt     0.1106
_refine_ls_wR_factor_ref     0.1148
_refine_ls_goodness_of_fit_ref     1.048
_refine_ls_restrained_S_all     1.047
_refine_ls_number_reflns     1026
_refine_ls_number_parameters     129
_refine_ls_number_restraints     1
_refine_ls_hydrogen_treatment     constr
_refine_ls_weighting_scheme     calc
_refine_ls_weighting_details
                 'calc w=1/[\s^2^(Fo^2^)+(0.0642P)^2^] where P=(Fo^2^+2Fc^2^)/3'
_atom_sites_solution_hydrogens     geom
_atom_sites_solution_primary     direct
_atom_sites_solution_secondary     difmap
_refine_ls_shift/su_max     0.000
_refine_ls_shift/su_mean     0.000
_refine_diff_density_max     0.197
_refine_diff_density_min     -0.140
_refine_ls_extinction_method     none
_refine_ls_extinction_coef     ?
loop_
    _atom_type_symbol
    _atom_type_description
    _atom_type_scat_dispersion_real
    _atom_type_scat_dispersion_imag
    _atom_type_scat_source
    'C' 'C' 0.0033 0.0016
                         'International Tables Vol C Tables 4.2.6.8 and 6.1.1.4'
    'H' 'H' 0.0000 0.0000
                         'International Tables Vol C Tables 4.2.6.8 and 6.1.1.4'
    'O' 'O' 0.0106 0.0060
                         'International Tables Vol C Tables 4.2.6.8 and 6.1.1.4'
_computing_data_collection     'SMART (Bruker, 2001)'
_computing_cell_refinement     'SMART (Bruker, 2001)'
_computing_data_reduction     'SAINT (Bruker, 1999)'
_computing_structure_solution     'SHELXS97 (Sheldrick, 2008)'
_computing_structure_refinement     'SHELXL97 (Sheldrick, 2008)'
_computing_molecular_graphics     'SHELXTL (Sheldrick, 2008)'
_computing_publication_material     'SHELXTL (Sheldrick, 2008)'
loop_
    _atom_site_type_symbol
    _atom_site_label
    _atom_site_fract_x
    _atom_site_fract_y
    _atom_site_fract_z
    _atom_site_U_iso_or_equiv
    _atom_site_adp_type
    _atom_site_calc_flag
    _atom_site_refinement_flags
    _atom_site_occupancy
    _atom_site_disorder_assembly
    _atom_site_disorder_group
    C C1 0.5000 0.2069(4) 0.1013(7) 0.0752(13) Uani d S 1 . .
    C C2 0.44694(11) 0.1650(2) 0.1831(4) 0.0599(7) Uani d . 1 . .
    C C3 0.44890(11) 0.0930(3) 0.3532(4) 0.0641(8) Uani d . 1 . .
    H H3A 0.4486 0.0056 0.3262 0.077 Uiso calc R 1 . .
    H H3B 0.4163 0.1114 0.4231 0.077 Uiso calc R 1 . .
    C C4 0.5000 0.1232(4) 0.4615(5) 0.0713(11) Uani d S 1 . .
    H H4A 0.5000 0.2100 0.4926 0.086 Uiso calc SR 1 . .
    H H4B 0.5000 0.0755 0.5705 0.086 Uiso calc SR 1 . .
    C C5 0.40084(12) 0.1962(2) 0.0943(4) 0.0604(8) Uani d . 1 . .
    H H5 0.4067 0.2472 -0.0033 0.072 Uiso calc R 1 . .
    C C6 0.34301(12) 0.1637(2) 0.1252(3) 0.0534(7) Uani d . 1 . .
    C C7 0.32483(12) 0.0581(2) 0.2149(4) 0.0568(8) Uani d . 1 . .
    H H7 0.3507 0.0059 0.2663 0.068 Uiso calc R 1 . .
    C C8 0.26987(12) 0.0298(2) 0.2288(3) 0.0561(7) Uani d . 1 . .
    H H8 0.2590 -0.0412 0.2885 0.067 Uiso calc R 1 . .
    C C9 0.23052(12) 0.1066(2) 0.1543(4) 0.0535(7) Uani d . 1 . .
    C C10 0.24723(12) 0.2127(2) 0.0674(4) 0.0585(7) Uani d . 1 . .
    H H10 0.2212 0.2658 0.0188 0.070 Uiso calc R 1 . .
    C C11 0.30222(11) 0.2389(2) 0.0536(4) 0.0572(7) Uani d . 1 . .
    H H11 0.3128 0.3101 -0.0062 0.069 Uiso calc R 1 . .
    C C12 0.13522(12) 0.1324(3) 0.0784(6) 0.0798(10) Uani d . 1 . .
    H H12A 0.1433 0.1310 -0.0477 0.096 Uiso calc R 1 . .
    H H12B 0.1331 0.2177 0.1168 0.096 Uiso calc R 1 . .
    C C13 0.08165(14) 0.0681(4) 0.1142(7) 0.1005(14) Uani d . 1 . .
    H H13A 0.0865 -0.0193 0.1008 0.151 Uiso calc R 1 . .
    H H13B 0.0543 0.0965 0.0316 0.151 Uiso calc R 1 . .
    H H13C 0.0698 0.0858 0.2332 0.151 Uiso calc R 1 . .
    O O1 0.5000 0.2707(5) -0.0304(6) 0.1303(19) Uani d S 1 . .
    O O2 0.17725(8) 0.06933(16) 0.1745(3) 0.0673(6) Uani d . 1 . .
loop_
    _atom_site_aniso_label
    _atom_site_aniso_U_11
    _atom_site_aniso_U_22
    _atom_site_aniso_U_33
    _atom_site_aniso_U_12
    _atom_site_aniso_U_13
    _atom_site_aniso_U_23
    C1 0.074(3) 0.070(2) 0.082(3) 0.000 0.000 0.028(2)
    C2 0.0684(18) 0.0474(13) 0.0640(18) 0.0046(12) 0.0043(15) 0.0077(13)
    C3 0.0661(18) 0.0647(19) 0.0614(17) 0.0063(13) 0.0094(15) 0.0044(15)
    C4 0.085(3) 0.077(3) 0.052(2) 0.000 0.000 0.000(2)
    C5 0.073(2) 0.0483(14) 0.0598(17) 0.0014(11) 0.0048(14) 0.0111(12)
    C6 0.0702(17) 0.0420(13) 0.0481(14) 0.0040(11) -0.0010(13) 0.0023(11)
    C7 0.071(2) 0.0422(13) 0.0567(17) 0.0091(12) 0.0011(14) 0.0086(12)
    C8 0.0723(18) 0.0427(14) 0.0532(15) 0.0006(12) 0.0008(14) 0.0082(12)
    C9 0.0663(17) 0.0460(14) 0.0482(14) -0.0013(11) 0.0004(13) -0.0063(12)
    C10 0.0701(19) 0.0449(14) 0.0605(16) 0.0083(12) -0.0071(14) 0.0016(13)
    C11 0.0731(17) 0.0403(14) 0.0583(15) -0.0021(11) -0.0034(15) 0.0083(11)
    C12 0.072(2) 0.075(2) 0.092(3) 0.0082(16) -0.008(2) 0.0095(19)
    C13 0.065(2) 0.099(2) 0.138(4) 0.0051(17) -0.004(2) 0.008(3)
    O1 0.076(2) 0.170(4) 0.145(4) 0.000 0.000 0.110(4)
    O2 0.0661(13) 0.0624(10) 0.0733(14) -0.0012(9) -0.0051(12) 0.0077(11)
_geom_special_details
;
All e.s.d.'s (except the e.s.d. in the dihedral angle between two l.s. planes)
are estimated using the full covariance matrix. The cell e.s.d.'s are taken
into account individually in the estimation of e.s.d.'s in distances, angles
and torsion angles; correlations between e.s.d.'s in cell parameters are only
used when they are defined by crystal symmetry. An approximate (isotropic)
treatment of cell e.s.d.'s is used for estimating e.s.d.'s involving l.s.
planes.
;
loop_
    _geom_bond_atom_site_label_1
    _geom_bond_atom_site_label_2
    _geom_bond_site_symmetry_2
    _geom_bond_distance
    _geom_bond_publ_flag
    C1 O1 . 1.209(6) ?
    C1 C2 4_655 1.497(4) ?
    C1 C2 . 1.497(4) ?
    C2 C5 . 1.346(4) ?
    C2 C3 . 1.500(4) ?
    C3 C4 . 1.519(4) ?
    C3 H3A . 0.9700 ?
    C3 H3B . 0.9700 ?
    C4 C3 4_655 1.519(4) ?
    C4 H4A . 0.9700 ?
    C4 H4B . 0.9700 ?
    C5 C6 . 1.465(4) ?
    C5 H5 . 0.9300 ?
    C6 C11 . 1.391(4) ?
    C6 C7 . 1.400(4) ?
    C7 C8 . 1.372(4) ?
    C7 H7 . 0.9300 ?
    C8 C9 . 1.385(4) ?
    C8 H8 . 0.9300 ?
    C9 O2 . 1.362(3) ?
    C9 C10 . 1.384(4) ?
    C10 C11 . 1.367(4) ?
    C10 H10 . 0.9300 ?
    C11 H11 . 0.9300 ?
    C12 O2 . 1.425(4) ?
    C12 C13 . 1.499(5) ?
    C12 H12A . 0.9700 ?
    C12 H12B . 0.9700 ?
    C13 H13A . 0.9600 ?
    C13 H13B . 0.9600 ?
    C13 H13C . 0.9600 ?
loop_
    _geom_angle_atom_site_label_1
    _geom_angle_atom_site_label_2
    _geom_angle_atom_site_label_3
    _geom_angle_site_symmetry_1
    _geom_angle_site_symmetry_3
    _geom_angle
    _geom_angle_publ_flag
    O1 C1 C2 . 4_655 120.73(18) ?
    O1 C1 C2 . . 120.73(18) ?
    C2 C1 C2 4_655 . 118.5(4) ?
    C5 C2 C1 . . 115.7(3) ?
    C5 C2 C3 . . 125.5(3) ?
    C1 C2 C3 . . 118.8(3) ?
    C2 C3 C4 . . 111.8(3) ?
    C2 C3 H3A . . 109.3 ?
    C4 C3 H3A . . 109.3 ?
    C2 C3 H3B . . 109.3 ?
    C4 C3 H3B . . 109.3 ?
    H3A C3 H3B . . 107.9 ?
    C3 C4 C3 4_655 . 109.3(3) ?
    C3 C4 H4A 4_655 . 109.8 ?
    C3 C4 H4A . . 109.8 ?
    C3 C4 H4B 4_655 . 109.8 ?
    C3 C4 H4B . . 109.8 ?
    H4A C4 H4B . . 108.3 ?
    C2 C5 C6 . . 131.0(3) ?
    C2 C5 H5 . . 114.5 ?
    C6 C5 H5 . . 114.5 ?
    C11 C6 C7 . . 116.3(3) ?
    C11 C6 C5 . . 118.6(2) ?
    C7 C6 C5 . . 125.1(3) ?
    C8 C7 C6 . . 121.7(2) ?
    C8 C7 H7 . . 119.1 ?
    C6 C7 H7 . . 119.1 ?
    C7 C8 C9 . . 120.3(2) ?
    C7 C8 H8 . . 119.9 ?
    C9 C8 H8 . . 119.9 ?
    O2 C9 C10 . . 125.3(2) ?
    O2 C9 C8 . . 115.4(2) ?
    C10 C9 C8 . . 119.3(3) ?
    C11 C10 C9 . . 119.6(3) ?
    C11 C10 H10 . . 120.2 ?
    C9 C10 H10 . . 120.2 ?
    C10 C11 C6 . . 122.8(3) ?
    C10 C11 H11 . . 118.6 ?
    C6 C11 H11 . . 118.6 ?
    O2 C12 C13 . . 107.8(3) ?
    O2 C12 H12A . . 110.2 ?
    C13 C12 H12A . . 110.2 ?
    O2 C12 H12B . . 110.2 ?
    C13 C12 H12B . . 110.2 ?
    H12A C12 H12B . . 108.5 ?
    C12 C13 H13A . . 109.5 ?
    C12 C13 H13B . . 109.5 ?
    H13A C13 H13B . . 109.5 ?
    C12 C13 H13C . . 109.5 ?
    H13A C13 H13C . . 109.5 ?
    H13B C13 H13C . . 109.5 ?
    C9 O2 C12 . . 118.6(2) ?
loop_
    _geom_torsion_atom_site_label_1
    _geom_torsion_atom_site_label_2
    _geom_torsion_atom_site_label_3
    _geom_torsion_atom_site_label_4
    _geom_torsion_site_symmetry_1
    _geom_torsion_site_symmetry_2
    _geom_torsion_site_symmetry_3
    _geom_torsion_site_symmetry_4
    _geom_torsion
    _geom_torsion_publ_flag
    O1 C1 C2 C5 . . . . 4.1(7) ?
    C2 C1 C2 C5 4_655 . . . -174.1(3) ?
    O1 C1 C2 C3 . . . . -176.0(5) ?
    C2 C1 C2 C3 4_655 . . . 5.7(6) ?
    C5 C2 C3 C4 . . . . -153.2(3) ?
    C1 C2 C3 C4 . . . . 27.0(4) ?
    C2 C3 C4 C3 . . . 4_655 -59.6(4) ?
    C1 C2 C5 C6 . . . . 174.4(3) ?
    C3 C2 C5 C6 . . . . -5.4(5) ?
    C2 C5 C6 C11 . . . . 158.6(3) ?
    C2 C5 C6 C7 . . . . -24.8(5) ?
    C11 C6 C7 C8 . . . . 1.0(4) ?
    C5 C6 C7 C8 . . . . -175.8(3) ?
    C6 C7 C8 C9 . . . . -0.4(4) ?
    C7 C8 C9 O2 . . . . 179.5(3) ?
    C7 C8 C9 C10 . . . . -0.7(4) ?
    O2 C9 C10 C11 . . . . -179.0(3) ?
    C8 C9 C10 C11 . . . . 1.2(4) ?
    C9 C10 C11 C6 . . . . -0.7(5) ?
    C7 C6 C11 C10 . . . . -0.4(4) ?
    C5 C6 C11 C10 . . . . 176.5(3) ?
    C10 C9 O2 C12 . . . . 9.9(4) ?
    C8 C9 O2 C12 . . . . -170.3(3) ?
    C13 C12 O2 C9 . . . . 176.1(3) ?
loop_
    _geom_hbond_atom_site_label_D
    _geom_hbond_atom_site_label_H
    _geom_hbond_atom_site_label_A
    _geom_hbond_site_symmetry_A
    _geom_hbond_distance_DH
    _geom_hbond_distance_HA
    _geom_hbond_distance_DA
    _geom_hbond_angle_DHA
    C8 H8 Cg1 3_555 0.93 2.92 3.601(2) 132
data_global
_journal_date_recd_electronic     2008-09-06
_journal_date_accepted     2008-10-20
_journal_name_full     'Acta Crystallographica, Section E'
_journal_year     2008
_journal_volume     64
_journal_issue     11
_journal_page_first     o2199
_journal_page_last     o2199
_journal_paper_category     QO
_journal_coeditor_code     BG2205
_publ_contact_author_name     'Professor Xiaopeng Shi'
_publ_contact_author_address
;
Department of Chemistry and Biology, Xiangfan University
Xiangfan  441053
People's Republic of China
;
_publ_contact_author_email     chemch@163.com
_publ_contact_author_fax     ?
_publ_contact_author_phone     ?
_publ_section_title
;
(2<i>E</i>,6<i>E</i>)-2,6-Bis(4-ethoxybenzylidene)cyclohexanone
;
loop_
    _publ_author_name
    _publ_author_address
    'Shi, Xiaopeng'
;
Department of Chemistry and Biology, Xiangfan University
Xiangfan 441053
People's Republic of China
;
    'Li, Shuqin'
;
Department of Chemistry and Biology, Xiangfan University
Xiangfan 441053
People's Republic of China
;
    'Liu, Zhenzhen'
;
Department of Chemistry and Biology, Xiangfan University
Xiangfan 441053
People's Republic of China
;
