# Supplementary material for: (2E,6E)-2,6-Bis(4-ethoxy­benzyl­idene)cyclo­hexa­none
Source: Acta Crystallogr Sect E Struct Rep Online. 2008 Oct 25;64(Pt 11):o2199. doi: 10.1107/S1600536808034272 (PMC2959723; doi:10.1107/S1600536808034272)
Supplement: Supplementary file 2 [file e-64-o2199-Isup2.hkl]

# 
# h,k,l, Fc-squared, Fo-squared, sigma(Fo-squared) and status flag 
# 
data_I
_shelx_title ' t in Cmc2(1)' 
_shelx_refln_list_code          4 
_shelx_F_calc_maximum      286.39 
_exptl_crystal_F_000       776.00 
_reflns_d_resolution_high  0.8260 
 
loop_ 
 _symmetry_equiv_pos_as_xyz 
 'x, y, z' 
 '-x, -y, z+1/2' 
 'x, -y, z+1/2' 
 '-x, y, z' 
 'x+1/2, y+1/2, z' 
 '-x+1/2, -y+1/2, z+1/2' 
 'x+1/2, -y+1/2, z+1/2' 
 '-x+1/2, y+1/2, z' 
 
_cell_length_a    24.2516 
_cell_length_b    10.8459 
_cell_length_c     7.5270 
_cell_angle_alpha  90.000 
_cell_angle_beta   90.000 
_cell_angle_gamma  90.000 
 
_shelx_F_squared_multiplier     1.000 
 
loop_ 
 _refln_index_h 
 _refln_index_k 
 _refln_index_l 
 _refln_F_squared_calc 
 _refln_F_squared_meas 
 _refln_F_squared_sigma 
 _refln_observed_status 
   2   0   0     3909.71     2986.05    582.10 o 
   4   0   0     3381.13     3420.56    510.89 o 
   6   0   0       69.65      105.51     24.50 o 
   8   0   0      181.92      226.97     35.92 o 
  10   0   0      463.53      601.49    103.35 o 
  12   0   0     5785.01     6421.54   1166.84 o 
  14   0   0       11.94       15.24      3.60 o 
  16   0   0      861.64      761.11    108.38 o 
  18   0   0      421.39      409.82     63.90 o 
  20   0   0      165.40      170.91     18.93 o 
  22   0   0      771.15      783.45     42.33 o 
  24   0   0       14.73       21.99     11.13 o 
  26   0   0        0.50        0.00      7.24 o 
  28   0   0        5.33       13.91      8.63 o 
   1   1   0     1631.10     1486.41    217.30 o 
   3   1   0     3192.87     3770.53     75.32 o 
   5   1   0     2084.75     2028.75    114.25 o 
   7   1   0        2.62        4.05      1.20 o 
   9   1   0      179.14      162.77     13.22 o 
  11   1   0      826.70      839.73     68.07 o 
  13   1   0        3.05        5.25      2.69 o 
  15   1   0       84.76       81.85      7.55 o 
  17   1   0      139.56      123.09      9.24 o 
  19   1   0      976.72     1023.47     45.55 o 
  21   1   0       58.08       58.72     10.13 o 
  23   1   0       21.28       29.24      8.15 o 
  25   1   0        0.03        2.75      5.61 o 
  27   1   0        6.79       10.20      5.61 o 
  29   1   0        6.82        5.47      9.60 o 
   0   2   0      975.23     1102.22    145.63 o 
   2   2   0     1539.84     1771.13    117.47 o 
   4   2   0      867.32     1116.70     42.43 o 
   6   2   0      222.75      231.90     15.70 o 
   8   2   0     4442.29     4921.18    213.72 o 
  10   2   0     1432.70     1471.63     78.60 o 
  12   2   0       41.83       43.61      2.93 o 
  14   2   0      221.89      196.06      8.49 o 
  16   2   0      126.36      112.31      4.79 o 
  18   2   0       72.07       65.94      5.69 o 
  20   2   0     1485.50     1539.15     95.33 o 
  22   2   0      147.93      137.54     15.15 o 
  24   2   0       22.81       23.51      7.81 o 
  26   2   0        0.04        1.11      5.11 o 
  28   2   0        0.19       12.08      6.33 o 
   1   3   0     5079.76     5485.91    439.39 o 
   3   3   0     1625.14     1689.85    104.97 o 
   5   3   0      777.65      965.65     19.99 o 
   7   3   0       20.06       17.03      6.42 o 
   9   3   0     1472.60     1545.89     22.17 o 
  11   3   0     1936.70     2192.00     85.78 o 
  13   3   0       80.80       79.66      4.79 o 
  15   3   0        1.60        2.24      1.55 o 
  17   3   0       60.24       70.91      6.83 o 
  19   3   0      817.64      739.84     49.64 o 
  21   3   0        1.27        7.27      6.40 o 
  23   3   0        0.04        3.69      5.11 o 
  25   3   0        4.82        9.04      5.41 o 
  27   3   0        0.55        4.20      5.47 o 
   0   4   0      263.58      212.98     23.44 o 
   2   4   0     1868.09     1988.96    186.70 o 
   4   4   0     2103.74     2146.80    137.46 o 
   6   4   0      146.48      128.10      6.79 o 
   8   4   0      113.63      123.22     10.75 o 
  10   4   0     2163.28     2539.60    135.36 o 
  12   4   0      150.24      152.65      5.78 o 
  14   4   0       91.60       85.04      5.03 o 
  16   4   0       28.18       27.26      3.47 o 
  18   4   0      122.96      126.63     11.88 o 
  20   4   0       32.84       39.76      6.78 o 
  22   4   0       66.51       68.59     13.08 o 
  24   4   0        1.63        1.49      5.39 o 
  26   4   0        4.45        4.08      7.24 o 
   1   5   0     1438.07     1367.56    116.16 o 
   3   5   0     3051.67     3214.52    296.67 o 
   5   5   0        1.77        2.05      1.29 o 
   7   5   0      355.86      376.56     17.63 o 
   9   5   0      380.40      397.29     13.48 o 
  11   5   0        0.66        4.37      1.56 o 
  13   5   0      219.62      178.66     27.40 o 
  15   5   0      245.86      240.42      8.16 o 
  17   5   0        0.17        0.35      2.11 o 
  19   5   0       50.41       46.33     10.46 o 
  21   5   0       20.09       20.35      6.82 o 
  23   5   0        0.31        3.94      5.47 o 
  25   5   0        6.95       12.54      6.98 o 
  27   5   0        1.54        4.87      6.42 o 
   0   6   0     1476.10     1247.80    168.36 o 
   2   6   0      457.85      506.34     50.63 o 
   4   6   0      451.84      454.61     34.69 o 
   6   6   0       62.83       54.07      4.07 o 
   8   6   0      700.63      719.23     35.13 o 
  10   6   0      628.67      635.55     30.76 o 
  12   6   0      113.60      103.64     14.34 o 
  14   6   0      116.79      126.93      6.44 o 
  16   6   0      206.18      195.61     10.64 o 
  18   6   0       20.92       16.40      4.78 o 
  20   6   0       83.72       92.81      9.78 o 
  22   6   0       31.17       30.71      8.12 o 
  24   6   0       19.90       24.32     17.12 o 
  26   6   0        0.47        1.64      6.35 o 
   1   7   0       10.90       20.20      2.75 o 
   3   7   0        1.28        1.45      1.49 o 
   5   7   0       77.66       70.17      4.86 o 
   7   7   0       35.94       31.44      3.59 o 
   9   7   0      213.70      232.31      9.15 o 
  11   7   0       10.47        7.91      2.39 o 
  13   7   0      165.85      159.00      9.41 o 
  15   7   0       49.22       42.95      8.54 o 
  17   7   0       29.56       44.40      6.55 o 
  19   7   0       12.98       16.57      6.26 o 
  21   7   0        8.53       10.95      6.00 o 
  23   7   0        0.64        2.50      8.91 o 
   0   8   0      445.59      410.44    131.84 o 
   2   8   0        5.49        5.37      2.50 o 
   4   8   0      251.89      209.41     20.31 o 
   6   8   0       21.60       33.76      4.94 o 
   8   8   0      406.84      348.91     40.99 o 
  10   8   0        2.84        2.55      2.68 o 
  12   8   0      525.24      493.82     15.47 o 
  14   8   0      375.60      338.79     19.09 o 
  16   8   0        3.05        2.84      3.61 o 
  18   8   0       44.78       44.52      8.99 o 
  20   8   0        7.85        7.54      5.71 o 
  22   8   0        2.68        0.00      8.35 o 
   1   9   0       12.57       14.23      5.39 o 
   3   9   0      112.18      132.24     10.40 o 
   5   9   0        1.20        2.96      3.21 o 
   7   9   0        7.50       14.91      4.54 o 
   9   9   0       35.36       39.87      6.88 o 
  11   9   0      271.99      289.74     25.19 o 
  13   9   0       93.22      104.28     10.44 o 
  15   9   0      108.43      112.68     15.86 o 
  17   9   0       45.47       31.73     12.52 o 
  19   9   0        1.09        0.00      5.54 o 
  21   9   0        0.14        5.62      7.18 o 
   0  10   0       13.74       12.25      8.63 o 
   2  10   0       60.18       89.57     12.68 o 
   4  10   0      120.84      140.72     15.03 o 
   6  10   0      456.09      442.34     22.13 o 
   8  10   0      324.17      345.24     20.29 o 
  10  10   0        0.03        1.32      3.92 o 
  12  10   0        1.30        4.73      4.46 o 
  14  10   0        5.59        5.78      5.70 o 
  16  10   0        2.60       10.58      9.74 o 
  18  10   0        1.49       16.98     11.13 o 
   1  11   0       36.02       43.68     10.01 o 
   3  11   0       44.64       51.64     10.74 o 
   5  11   0      201.77      217.58     31.45 o 
   7  11   0       30.45       32.11      7.36 o 
   9  11   0       35.91       36.09      7.94 o 
  11  11   0       37.06       61.84      9.09 o 
  13  11   0        2.34        2.73      5.00 o 
  15  11   0        2.74        9.13      6.66 o 
   0  12   0        0.36        2.23      7.24 o 
   2  12   0       30.59       40.99      9.82 o 
   4  12   0       48.57       47.31     11.00 o 
   6  12   0       65.12       61.33     12.30 o 
   8  12   0      253.96      265.41     20.48 o 
  10  12   0       19.08       31.32      9.49 o 
   1  13   0        0.14        0.00      5.59 o 
   3  13   0        5.20        7.79      6.93 o 
   1   1   1     5724.02     5285.77    227.31 o 
   3   1   1      408.44      434.37     17.40 o 
   5   1   1     1151.97     1309.75     55.61 o 
   7   1   1       69.11       84.77      2.43 o 
   9   1   1     1017.14     1072.04     36.17 o 
  11   1   1     2686.94     2994.51    135.78 o 
  13   1   1      184.29      183.80      8.55 o 
  15   1   1       23.15       22.07      2.14 o 
  17   1   1       33.69       35.53      3.68 o 
  19   1   1     1100.26     1059.86     64.04 o 
  21   1   1       55.79       48.84      5.69 o 
  23   1   1       38.39       28.34      5.41 o 
  25   1   1       10.87       22.22      5.51 o 
  27   1   1        6.63       11.14      4.28 o 
  29   1   1        6.58       11.07      5.02 o 
   0   2   1    82020.20    86779.16   4523.19 o 
   2   2   1     5853.87     6111.44    312.14 o 
   4   2   1     3580.40     4118.62    156.91 o 
   6   2   1      321.25      367.52     16.44 o 
   8   2   1     1866.59     2102.20     94.25 o 
  10   2   1     2090.71     2621.61     81.99 o 
  12   2   1      671.58      701.10     34.29 o 
  14   2   1      165.70      176.09      6.82 o 
  16   2   1       69.65       74.30      4.47 o 
  18   2   1      381.69      344.85     16.67 o 
  20   2   1       32.34       37.40      4.29 o 
  22   2   1      211.04      187.66     10.61 o 
  24   2   1        3.95        3.13      3.96 o 
  26   2   1        9.15       17.27      4.95 o 
  28   2   1        9.16       14.09      4.78 o 
   1   3   1    13874.58    15210.50    711.06 o 
   3   3   1     1393.22     1564.04     60.06 o 
   5   3   1      922.18      988.69     36.59 o 
   7   3   1      272.02      293.85     12.95 o 
   9   3   1      542.69      594.34     22.03 o 
  11   3   1     1469.32     1607.00     49.75 o 
  13   3   1       68.47       67.82      3.69 o 
  15   3   1      260.02      258.64     10.43 o 
  17   3   1       48.81       46.79      3.41 o 
  19   3   1      149.05      150.70      6.58 o 
  21   3   1      164.08      175.10     12.92 o 
  23   3   1       38.72       50.75      7.36 o 
  25   3   1        7.81       10.57      4.77 o 
  27   3   1        4.13       13.57      4.82 o 
   0   4   1     3212.38     2933.78    300.89 o 
   2   4   1     2115.07     2326.66    103.80 o 
   4   4   1       48.77       55.20      4.26 o 
   6   4   1      685.74      753.37     33.59 o 
   8   4   1     2313.45     2638.43     84.36 o 
  10   4   1      396.14      451.62     13.53 o 
  12   4   1      340.68      339.99     10.87 o 
  14   4   1      212.57      208.76     10.30 o 
  16   4   1       25.78       22.08      2.70 o 
  18   4   1       31.45       32.58      3.52 o 
  20   4   1     1075.94      952.07     54.86 o 
  22   4   1      162.30      150.77      9.40 o 
  24   4   1        0.66        4.80      3.65 o 
  26   4   1        8.68        3.45      5.42 o 
   1   5   1      527.60      542.28     39.66 o 
   3   5   1      122.59      132.54      6.62 o 
   5   5   1      628.28      653.91     30.82 o 
   7   5   1      173.34      150.88     13.87 o 
   9   5   1     1762.71     1903.55     66.26 o 
  11   5   1      161.77      170.43      4.52 o 
  13   5   1       27.30       25.32      2.70 o 
  15   5   1      285.59      282.43      8.09 o 
  17   5   1        5.32        6.87      1.82 o 
  19   5   1       70.11       78.27      6.20 o 
  21   5   1       35.60       47.05      5.80 o 
  23   5   1        0.26        0.52      3.53 o 
  25   5   1        3.48        5.71      4.30 o 
   0   6   1     2467.63     2271.57    246.14 o 
   2   6   1      415.20      413.18     24.09 o 
   4   6   1      207.38      210.74      9.07 o 
   6   6   1      196.35      203.49      8.98 o 
   8   6   1       97.34       87.50      4.85 o 
  10   6   1      269.31      279.78     13.23 o 
  12   6   1      749.57      734.49     35.81 o 
  14   6   1      412.21      381.86     12.69 o 
  16   6   1       34.46       36.89      3.55 o 
  18   6   1        5.52        7.41      2.20 o 
  20   6   1       85.42       91.53      8.89 o 
  22   6   1        9.37       12.98      4.54 o 
  24   6   1       13.29        8.26      5.65 o 
   1   7   1      777.27      867.44     51.15 o 
   3   7   1      284.48      277.53     15.01 o 
   5   7   1      139.34      113.20      4.61 o 
   7   7   1       62.57       63.17      3.76 o 
   9   7   1       58.07       57.10      4.12 o 
  11   7   1      249.67      248.62      7.00 o 
  13   7   1      351.11      366.03     14.54 o 
  15   7   1      305.15      233.51     18.10 o 
  17   7   1      134.76      137.48      6.76 o 
  19   7   1       26.22       19.75      3.77 o 
  21   7   1       21.21       21.72      5.24 o 
  23   7   1        6.99        5.31      5.40 o 
   0   8   1       17.71       26.96      4.32 o 
   2   8   1      309.19      292.98     19.64 o 
   4   8   1      174.02      151.40      5.90 o 
   6   8   1      235.53      225.10     17.09 o 
   8   8   1       88.93       91.75      5.24 o 
  10   8   1      180.86      151.52     16.53 o 
  12   8   1       51.36       53.71      6.76 o 
  14   8   1       81.44       82.87      5.39 o 
  16   8   1       37.77       33.04      3.97 o 
  18   8   1       69.58       60.69      6.63 o 
  20   8   1        2.54       11.74      5.49 o 
  22   8   1        2.76        5.76      5.37 o 
   1   9   1       11.61       16.53      2.62 o 
   3   9   1      151.19      152.45      7.95 o 
   5   9   1      345.37      296.15     17.86 o 
   7   9   1      263.66      288.61     19.60 o 
   9   9   1       78.97       97.65      6.33 o 
  11   9   1        5.33        8.17      2.71 o 
  13   9   1       40.83       44.43      5.08 o 
  15   9   1       23.16       30.49      5.13 o 
  17   9   1       21.54       20.80      5.53 o 
  19   9   1       50.29       46.25      8.38 o 
  21   9   1        0.49        7.34      7.15 o 
   0  10   1       47.10       50.18      8.02 o 
   2  10   1      194.70      194.61      9.91 o 
   4  10   1      234.20      243.11     10.84 o 
   6  10   1      189.89      182.65      9.49 o 
   8  10   1      352.69      375.30     21.02 o 
  10  10   1       21.69       25.89      5.03 o 
  12  10   1       49.62       45.66      7.08 o 
  14  10   1       26.53       27.60      5.97 o 
  16  10   1       24.67       26.80      7.14 o 
  18  10   1       45.05       31.08     14.85 o 
   1  11   1        6.66        5.10      4.34 o 
   3  11   1       34.37       39.38      6.09 o 
   5  11   1       66.03       69.00      7.60 o 
   7  11   1        1.07        5.99      3.65 o 
   9  11   1       74.44       82.17      8.26 o 
  11  11   1       83.67      102.07      9.12 o 
  13  11   1        2.26        4.49      4.22 o 
  15  11   1        1.72        1.52      4.60 o 
   0  12   1       28.72       48.72     10.38 o 
   2  12   1        6.10        7.36      4.18 o 
   4  12   1       53.22       61.13      7.32 o 
   6  12   1      175.95      185.00     11.80 o 
   8  12   1      106.28      100.01      9.48 o 
  10  12   1        4.51        2.75      4.00 o 
   1  13   1       15.84       22.04      5.72 o 
   0   0   2    65560.96    52122.48   7791.62 o 
   2   0   2    14720.43    13203.29    175.76 o 
   4   0   2     1492.92     1315.27     25.51 o 
   6   0   2      139.67      127.16     12.13 o 
   8   0   2     4922.42     5170.29    403.72 o 
  10   0   2     3341.69     3648.43    326.29 o 
  12   0   2     2076.52     2308.24    204.75 o 
  14   0   2      941.46      932.81     91.66 o 
  16   0   2      117.51      109.67      7.98 o 
  18   0   2      566.05      550.66     43.16 o 
  20   0   2      595.27      539.15     52.43 o 
  22   0   2      101.97       90.35      9.89 o 
  24   0   2       63.52       66.10     11.65 o 
  26   0   2        5.95        7.98      7.65 o 
  28   0   2       10.32       21.12      7.77 o 
   1   1   2     3574.24     3203.27     78.74 o 
   3   1   2      634.97      575.61     16.10 o 
   5   1   2        5.25        6.23      0.83 o 
   7   1   2     1354.91     1596.92     85.04 o 
   9   1   2      136.37      148.99      7.28 o 
  11   1   2     1162.37     1279.20     59.10 o 
  13   1   2       76.51       70.22      4.36 o 
  15   1   2       27.12       38.01      3.83 o 
  17   1   2      108.82      109.94      7.01 o 
  19   1   2      256.72      252.95     19.71 o 
  21   1   2       27.96       30.35      4.28 o 
  23   1   2       62.96       63.93      6.99 o 
  25   1   2        1.64        6.52      3.74 o 
  27   1   2        4.37        8.24      4.18 o 
   0   2   2    24218.03    23686.35    692.40 o 
   2   2   2     5712.27     5768.69    189.59 o 
   4   2   2     2191.56     2317.34     88.49 o 
   6   2   2      630.43      717.19     31.85 o 
   8   2   2      496.08      521.52     23.82 o 
  10   2   2      471.79      526.18     37.47 o 
  12   2   2      938.59      973.95     51.41 o 
  14   2   2      111.05      107.80      4.90 o 
  16   2   2      132.12      138.43      7.39 o 
  18   2   2       11.75        6.63      2.96 o 
  20   2   2      637.19      541.36     35.13 o 
  22   2   2       82.12       93.81      8.08 o 
  24   2   2        0.41        0.00      3.63 o 
  26   2   2        5.27        4.86      3.78 o 
  28   2   2        6.77        8.12      5.21 o 
   1   3   2     1924.68     2095.72     71.50 o 
   3   3   2      235.57      256.91     11.91 o 
   5   3   2      462.44      499.13     21.22 o 
   7   3   2      212.21      226.20      8.79 o 
   9   3   2     1570.10     1807.77     71.18 o 
  11   3   2      614.64      672.10     27.62 o 
  13   3   2      163.95      157.23      7.87 o 
  15   3   2      227.69      214.93     16.28 o 
  17   3   2       35.43       33.32      4.28 o 
  19   3   2      309.34      292.57     20.98 o 
  21   3   2        0.07        1.21      1.97 o 
  23   3   2        8.13        9.75      3.10 o 
  25   3   2        1.12        7.84      4.15 o 
  27   3   2        4.96        8.05      4.63 o 
   0   4   2      329.21      331.02     21.61 o 
   2   4   2       67.95       68.53      2.93 o 
   4   4   2      680.97      754.49     34.94 o 
   6   4   2      160.61      152.67      6.07 o 
   8   4   2      562.55      581.21     25.93 o 
  10   4   2      454.03      511.52     20.98 o 
  12   4   2        2.59        3.91      1.37 o 
  14   4   2      162.74      153.03      7.46 o 
  16   4   2       92.15       89.69      5.35 o 
  18   4   2       22.09       10.87      4.25 o 
  20   4   2      152.07      147.26      6.95 o 
  22   4   2       32.76       31.75      5.25 o 
  24   4   2       13.85       15.04      4.18 o 
  26   4   2        1.66        1.84      4.67 o 
   1   5   2     3448.82     3763.72    196.08 o 
   3   5   2      212.09      218.21      9.06 o 
   5   5   2      544.32      554.15     16.69 o 
   7   5   2      315.44      330.06     10.90 o 
   9   5   2       42.36       45.75      2.93 o 
  11   5   2       18.70       20.59      2.22 o 
  13   5   2      249.54      236.91     11.43 o 
  15   5   2       98.55       98.20      5.13 o 
  17   5   2      199.70      196.86     10.39 o 
  19   5   2       31.89       37.14      5.27 o 
  21   5   2       99.20       99.92      9.16 o 
  23   5   2       15.79       16.04      5.62 o 
  25   5   2        4.07       13.06      7.94 o 
   0   6   2       41.86       83.36     27.20 o 
   2   6   2     1277.70     1323.46     64.38 o 
   4   6   2      352.81      304.77     16.22 o 
   6   6   2      200.11      196.59      8.84 o 
   8   6   2       55.73       60.47      3.74 o 
  10   6   2      534.22      492.07     18.20 o 
  12   6   2      220.38      214.63      9.51 o 
  14   6   2      150.83      151.90      6.91 o 
  16   6   2       26.81       28.11      3.55 o 
  18   6   2      137.55      126.93      7.92 o 
  20   6   2      254.93      241.03     17.62 o 
  22   6   2        7.02        9.82      4.15 o 
  24   6   2        1.26        1.25      4.06 o 
   1   7   2       58.53       58.65      4.13 o 
   3   7   2      194.34      180.01     10.79 o 
   5   7   2       22.79       24.91      3.04 o 
   7   7   2      186.39      161.62      9.30 o 
   9   7   2      585.92      538.81     24.38 o 
  11   7   2       52.48       57.03      4.58 o 
  13   7   2       36.52       40.86      4.11 o 
  15   7   2       46.82       48.59      4.74 o 
  17   7   2       35.60       34.92      4.63 o 
  19   7   2        3.31        4.53      3.01 o 
  21   7   2        8.80       10.77      4.09 o 
  23   7   2        2.45       11.55      5.06 o 
   0   8   2      942.47      881.78     80.25 o 
   2   8   2      178.36      175.77      9.91 o 
   4   8   2       77.82       82.95      5.14 o 
   6   8   2      456.53      402.16     24.53 o 
   8   8   2      266.89      275.60     15.89 o 
  10   8   2       24.01       21.21      3.33 o 
  12   8   2      341.60      332.09     19.76 o 
  14   8   2       81.68       85.57      6.82 o 
  16   8   2       43.65       50.26      5.66 o 
  18   8   2       23.53       24.87      4.82 o 
  20   8   2        7.43       12.02      5.21 o 
  22   8   2       10.51        9.99      5.93 o 
   1   9   2      127.32      123.09      6.38 o 
   3   9   2       27.80       26.16      3.52 o 
   5   9   2       76.09       78.04      5.70 o 
   7   9   2       63.60       60.34      5.36 o 
   9   9   2       49.98       38.75      6.02 o 
  11   9   2      266.97      278.21     14.80 o 
  13   9   2       42.57       37.35      8.57 o 
  15   9   2       41.86       47.81      6.17 o 
  17   9   2       33.98       33.65      5.67 o 
  19   9   2       15.98       13.27      6.25 o 
   0  10   2       88.44      104.01     11.07 o 
   2  10   2        7.88        7.22      2.96 o 
   4  10   2       70.60       76.30      6.59 o 
   6  10   2      200.62      200.58     12.76 o 
   8  10   2      335.69      322.74     24.57 o 
  10  10   2       57.50       61.03      6.98 o 
  12  10   2       77.88       83.50     10.58 o 
  14  10   2       39.03       42.06      6.12 o 
  16  10   2        9.95       14.09      4.72 o 
   1  11   2        0.23        3.93      3.13 o 
   3  11   2       18.97       32.77      5.47 o 
   5  11   2       49.04       55.10      6.73 o 
   7  11   2       41.09       55.24      6.97 o 
   9  11   2       10.83       15.20      4.45 o 
  11  11   2        0.26        2.56      4.25 o 
  13  11   2       16.44       15.94      5.40 o 
   0  12   2       12.75       10.82      5.77 o 
   2  12   2       29.18       35.04      5.89 o 
   4  12   2       14.98        8.20      4.66 o 
   6  12   2       57.11       65.21      7.82 o 
   8  12   2       58.44       63.71      7.79 o 
  10  12   2       26.41       26.09      6.43 o 
   1   1   3      398.41      267.12     31.75 o 
   3   1   3      225.34      211.25      5.18 o 
   5   1   3      464.49      465.13     15.78 o 
   7   1   3      415.34      446.15     23.70 o 
   9   1   3      186.67      199.81     13.49 o 
  11   1   3      884.38      980.11     57.21 o 
  13   1   3      109.69      115.06      9.25 o 
  15   1   3        6.86        3.71      1.80 o 
  17   1   3       98.78      105.48      7.51 o 
  19   1   3      346.58      326.54     23.07 o 
  21   1   3        9.96        9.14      2.99 o 
  23   1   3       23.31       23.07      4.34 o 
  25   1   3        4.43       11.27      4.75 o 
  27   1   3        1.46        7.12      4.55 o 
   0   2   3    11614.94    11344.04    315.02 o 
   2   2   3      947.47      872.56     19.82 o 
   4   2   3      380.34      372.33     12.05 o 
   6   2   3      841.80      835.81     39.16 o 
   8   2   3      852.25      888.58     46.24 o 
  10   2   3       28.32       28.27      3.49 o 
  12   2   3      975.19     1020.18     69.31 o 
  14   2   3      114.73      106.31      9.00 o 
  16   2   3        1.91        3.01      1.86 o 
  18   2   3      215.21      224.93     22.30 o 
  20   2   3      172.68      155.75      7.26 o 
  22   2   3       53.03       50.71      5.10 o 
  24   2   3        8.95        8.30      3.77 o 
  26   2   3        7.23       11.25      5.62 o 
   1   3   3      513.43      457.17     27.29 o 
   3   3   3     1713.22     1699.42     63.41 o 
   5   3   3       14.72       16.29      1.45 o 
   7   3   3      981.83      996.31     41.55 o 
   9   3   3      382.68      388.86     16.04 o 
  11   3   3      159.91      164.29      7.48 o 
  13   3   3        4.98        5.83      1.59 o 
  15   3   3      217.36      203.54      7.25 o 
  17   3   3      126.33      104.59     12.96 o 
  19   3   3       79.15       71.49      5.25 o 
  21   3   3        3.39        6.31      2.41 o 
  23   3   3       11.83       17.86      3.38 o 
  25   3   3        9.49       11.95      4.03 o 
   0   4   3     3432.61     3585.58    211.23 o 
   2   4   3     4448.25     4342.82    365.66 o 
   4   4   3        0.22        1.51      0.86 o 
   6   4   3      178.10      189.13      9.08 o 
   8   4   3      368.71      351.23     11.85 o 
  10   4   3      186.45      169.30      9.86 o 
  12   4   3      760.46      739.35     27.89 o 
  14   4   3      443.22      416.75     17.67 o 
  16   4   3        6.93        6.95      2.05 o 
  18   4   3       75.57       77.13      5.37 o 
  20   4   3      335.89      296.27     13.98 o 
  22   4   3        8.38       11.06      3.62 o 
  24   4   3        3.50        3.78      3.53 o 
  26   4   3        5.45       10.67      5.62 o 
   1   5   3     1136.91     1116.65     54.34 o 
   3   5   3       59.81       56.84      6.64 o 
   5   5   3       92.13       85.97      5.89 o 
   7   5   3       24.38       22.32      2.28 o 
   9   5   3      488.05      500.34     18.68 o 
  11   5   3      167.15      167.43     12.12 o 
  13   5   3      430.02      403.36     14.52 o 
  15   5   3      269.46      267.80     15.19 o 
  17   5   3       50.43       44.32      5.06 o 
  19   5   3       40.12       37.53      4.93 o 
  21   5   3       14.82       18.64      3.91 o 
  23   5   3        3.90        7.02      3.95 o 
  25   5   3        2.90        7.09      4.98 o 
   0   6   3      233.61      233.86     12.85 o 
   2   6   3       81.85       68.05      4.38 o 
   4   6   3      107.83       73.64     12.99 o 
   6   6   3      530.04      476.70     23.84 o 
   8   6   3      125.13      119.34      5.12 o 
  10   6   3      118.41      114.27      6.53 o 
  12   6   3      115.43      115.97      6.05 o 
  14   6   3       76.72       93.18      6.25 o 
  16   6   3        6.00       10.72      3.11 o 
  18   6   3       60.29       56.81      6.04 o 
  20   6   3      129.42      120.67      8.49 o 
  22   6   3       69.25       67.48      7.60 o 
  24   6   3        7.78       11.80      4.65 o 
   1   7   3      297.69      282.20     11.21 o 
   3   7   3      103.42       99.49      5.68 o 
   5   7   3      372.58      271.22     41.32 o 
   7   7   3      620.74      595.55     29.96 o 
   9   7   3       56.02       57.19      5.28 o 
  11   7   3      226.59      206.83      9.23 o 
  13   7   3       37.77       39.02      4.79 o 
  15   7   3       64.05       66.53      6.72 o 
  17   7   3       69.13       63.23      6.94 o 
  19   7   3       26.26       23.57      5.08 o 
  21   7   3       27.78       28.97      5.51 o 
   0   8   3      615.81      606.25     41.48 o 
   2   8   3       66.25       74.64      5.18 o 
   4   8   3      413.37      385.72     15.26 o 
   6   8   3      327.46      240.76     31.00 o 
   8   8   3      197.28      177.93      7.92 o 
  10   8   3      236.30      238.38     17.84 o 
  12   8   3       48.74       54.67      5.81 o 
  14   8   3       32.37       39.90      4.91 o 
  16   8   3       37.96       35.65      5.60 o 
  18   8   3        2.66        4.94      3.79 o 
  20   8   3       47.44       47.94      6.78 o 
   1   9   3      113.17      122.27      6.81 o 
   3   9   3        3.71        7.37      2.47 o 
   5   9   3       59.01       66.46      5.68 o 
   7   9   3       13.62       14.41      3.34 o 
   9   9   3       98.55       97.46      7.54 o 
  11   9   3       22.24       21.93      4.36 o 
  13   9   3       28.08       31.88      5.20 o 
  15   9   3       23.95       23.65      4.63 o 
  17   9   3       50.79       59.68      7.33 o 
  19   9   3        0.76        1.59      3.98 o 
   0  10   3      110.64      100.67      9.48 o 
   2  10   3       19.41       24.44      3.71 o 
   4  10   3       81.96       87.14      6.43 o 
   6  10   3       76.58       79.85      6.01 o 
   8  10   3      128.43      119.05      8.60 o 
  10  10   3       17.26       16.64      4.98 o 
  12  10   3        2.38        5.76      3.95 o 
  14  10   3       29.33       23.68      5.06 o 
  16  10   3       61.62       62.44      8.53 o 
   1  11   3       23.03       28.51      5.12 o 
   3  11   3       60.35       62.57      6.93 o 
   5  11   3       41.40       48.16      6.00 o 
   7  11   3       10.00        6.31      3.91 o 
   9  11   3       23.76       20.06      4.94 o 
  11  11   3      132.96      117.02     13.26 o 
   0  12   3        1.69        1.10      8.27 o 
   2  12   3       49.33       52.34      6.59 o 
   4  12   3       48.97       53.74      7.25 o 
   6  12   3       49.00       49.35      7.03 o 
   0   0   4     1673.75     1678.69     72.83 o 
   2   0   4      251.98      282.28      9.28 o 
   4   0   4     1061.31      854.19     28.85 o 
   6   0   4     1476.93     1396.12     43.83 o 
   8   0   4      659.99      624.19     29.31 o 
  10   0   4      277.19      246.91     35.43 o 
  12   0   4      272.53      295.16     32.76 o 
  14   0   4       31.14       30.09      5.56 o 
  16   0   4       58.72       75.75      8.47 o 
  18   0   4      551.18      538.13     57.20 o 
  20   0   4      344.63      339.47     33.31 o 
  22   0   4      120.68      117.25     12.45 o 
  24   0   4        9.68       10.60      5.28 o 
  26   0   4        4.31        1.80      5.22 o 
   1   1   4       11.76       10.70      1.49 o 
   3   1   4      741.54      683.28      8.30 o 
   5   1   4      356.26      351.94      9.41 o 
   7   1   4      243.98      248.18      7.52 o 
   9   1   4      369.80      371.38     22.87 o 
  11   1   4       53.88       53.89      4.55 o 
  13   1   4      214.05      211.94     18.38 o 
  15   1   4      116.92      126.06      8.36 o 
  17   1   4       79.46       83.82      6.61 o 
  19   1   4      286.41      261.98     14.69 o 
  21   1   4        0.78        2.10      2.72 o 
  23   1   4        9.19        9.94      3.71 o 
  25   1   4        2.26        2.59      3.42 o 
   0   2   4     2645.34     2281.88     64.33 o 
   2   2   4     3537.19     3463.76     69.28 o 
   4   2   4       66.92       62.13      3.01 o 
   6   2   4       11.63       11.81      1.54 o 
   8   2   4      262.47      265.15     14.86 o 
  10   2   4      159.25      145.66     10.05 o 
  12   2   4      207.58      207.16     11.56 o 
  14   2   4      307.62      278.46     34.42 o 
  16   2   4       65.60       58.93      5.54 o 
  18   2   4       59.36       67.13      6.08 o 
  20   2   4        3.10        6.87      3.39 o 
  22   2   4        0.07        2.49      2.59 o 
  24   2   4        6.33       12.66      3.45 o 
  26   2   4        2.11        6.61      3.66 o 
   1   3   4      761.14      648.84     51.94 o 
   3   3   4      350.59      355.74     11.20 o 
   5   3   4       33.21       36.85      3.03 o 
   7   3   4       85.47       97.78      5.40 o 
   9   3   4      337.86      327.60     17.29 o 
  11   3   4      203.84      177.39      9.46 o 
  13   3   4      136.37      126.45      5.72 o 
  15   3   4      212.11      209.16     11.78 o 
  17   3   4        9.12       10.88      2.48 o 
  19   3   4       44.28       41.79      4.15 o 
  21   3   4        5.44        7.85      2.74 o 
  23   3   4        3.35        6.34      3.04 o 
  25   3   4        0.56        0.81      3.51 o 
   0   4   4     1604.69     1680.20     55.96 o 
   2   4   4      584.25      554.94     21.24 o 
   4   4   4      324.30      334.19     11.77 o 
   6   4   4      111.93      116.34      7.14 o 
   8   4   4       87.00      100.08      4.84 o 
  10   4   4      231.23      209.20     11.14 o 
  12   4   4       27.71       32.40      3.61 o 
  14   4   4       40.80       51.03      4.71 o 
  16   4   4       29.75       38.72      4.36 o 
  18   4   4       17.38       19.09      3.55 o 
  20   4   4       31.85       33.23      4.78 o 
  22   4   4       25.10       22.91      4.11 o 
  24   4   4        6.66       13.94      3.74 o 
   1   5   4      177.07      168.10      5.73 o 
   3   5   4       38.05       40.69      3.50 o 
   5   5   4      143.99      139.64      5.28 o 
   7   5   4      337.66      312.16      9.52 o 
   9   5   4      263.12      240.03     11.16 o 
  11   5   4      520.44      506.75     27.78 o 
  13   5   4      135.90      127.81      7.48 o 
  15   5   4       86.59       77.40      6.41 o 
  17   5   4      115.40      114.95      8.06 o 
  19   5   4       16.56       18.26      4.05 o 
  21   5   4        1.29        0.78      3.09 o 
  23   5   4        2.76        6.45      3.40 o 
   0   6   4        5.26       10.67      3.26 o 
   2   6   4       36.15       38.99      3.65 o 
   4   6   4      290.48      244.85     11.32 o 
   6   6   4      496.91      455.22     20.76 o 
   8   6   4      112.13      118.67      6.36 o 
  10   6   4       67.47       74.00      5.50 o 
  12   6   4      309.44      291.68     18.91 o 
  14   6   4       20.02       21.90      4.27 o 
  16   6   4       27.50       27.85      4.73 o 
  18   6   4        8.76       13.84      4.12 o 
  20   6   4       73.12       77.12      8.15 o 
  22   6   4       39.63       41.38      6.45 o 
   1   7   4      265.44      225.38     12.74 o 
   3   7   4      303.32      282.03     13.52 o 
   5   7   4       45.82       46.40      4.22 o 
   7   7   4       13.22       17.89      3.28 o 
   9   7   4      217.47      198.79      9.56 o 
  11   7   4        8.87       14.29      3.56 o 
  13   7   4        6.27       11.84      3.89 o 
  15   7   4       37.88       40.39      6.06 o 
  17   7   4       14.89       20.34      4.75 o 
  19   7   4       18.59       16.12      4.67 o 
  21   7   4       35.83       46.08      6.64 o 
   0   8   4       71.48       73.67      7.67 o 
   2   8   4      171.05      159.75      6.94 o 
   4   8   4      130.18      141.86      7.22 o 
   6   8   4      224.99      215.43     11.11 o 
   8   8   4      368.69      335.95     15.29 o 
  10   8   4       40.18       38.58      6.06 o 
  12   8   4       51.77       43.39      5.54 o 
  14   8   4       26.85       23.39      4.80 o 
  16   8   4       19.84       21.05      4.79 o 
  18   8   4        8.25       13.91      4.29 o 
   1   9   4       49.47       41.00      4.56 o 
   3   9   4       35.04       34.80      4.28 o 
   5   9   4       22.43       21.69      3.47 o 
   7   9   4       72.53       72.26      6.24 o 
   9   9   4       21.15       21.10      4.03 o 
  11   9   4       71.22       89.17      7.74 o 
  13   9   4       26.49       25.62      4.91 o 
  15   9   4        3.33        4.48      4.01 o 
  17   9   4       12.96       10.32      4.42 o 
   0  10   4      120.40      108.42     10.40 o 
   2  10   4       34.62       39.08      4.71 o 
   4  10   4       30.32       21.05      3.86 o 
   6  10   4       54.95       54.38      5.91 o 
   8  10   4        1.70        4.22      3.07 o 
  10  10   4       16.78       21.51      4.66 o 
  12  10   4       34.34       43.72      5.98 o 
  14  10   4       45.25       45.82      6.73 o 
   1  11   4       28.70       28.35      4.61 o 
   3  11   4       24.91       32.49      4.75 o 
   5  11   4        4.18        7.76      3.61 o 
   7  11   4        5.58        6.45      3.78 o 
   9  11   4        4.80        4.97      3.98 o 
   1   1   5       40.21       35.25      6.76 o 
   3   1   5      253.46      256.41      7.59 o 
   5   1   5      240.70      225.56      8.18 o 
   7   1   5      219.91      220.67     15.36 o 
   9   1   5      296.57      189.85     40.18 o 
  11   1   5      357.46      315.60     27.38 o 
  13   1   5       30.80       38.38      4.36 o 
  15   1   5       35.76       39.07      4.63 o 
  17   1   5       14.51       13.50      3.33 o 
  19   1   5       86.34       94.51      7.76 o 
  21   1   5        0.71        2.15      3.18 o 
  23   1   5        4.97        9.02      3.74 o 
   0   2   5      312.91      348.58      8.72 o 
   2   2   5       73.42       69.39      3.23 o 
   4   2   5       92.06       93.70      3.81 o 
   6   2   5       13.01       14.04      1.92 o 
   8   2   5      885.85      834.41     45.32 o 
  10   2   5      289.85      244.66     17.12 o 
  12   2   5       38.61       43.38      4.72 o 
  14   2   5      133.36      136.01      9.80 o 
  16   2   5       33.15       33.60      8.09 o 
  18   2   5      103.76      109.97     18.85 o 
  20   2   5       33.73       36.44      4.79 o 
  22   2   5       11.53        8.96      3.74 o 
  24   2   5        6.76        9.91      4.08 o 
   1   3   5       88.62       90.19      7.35 o 
   3   3   5       38.34       40.06      2.81 o 
   5   3   5      265.17      251.45      6.90 o 
   7   3   5       31.30       33.17      3.00 o 
   9   3   5      185.57      174.99      8.42 o 
  11   3   5       79.78       83.35      5.86 o 
  13   3   5      349.47      342.64     15.65 o 
  15   3   5      170.85      182.85     11.96 o 
  17   3   5      143.99      157.53      8.18 o 
  19   3   5       59.68       62.88      6.03 o 
  21   3   5        2.26        5.92      2.85 o 
  23   3   5       13.81       19.01      3.83 o 
   0   4   5     1558.37     1362.73     53.62 o 
   2   4   5      309.22      277.35     10.65 o 
   4   4   5       64.94       65.16      4.34 o 
   6   4   5      326.15      325.66     14.11 o 
   8   4   5       67.21       61.12      5.02 o 
  10   4   5       39.07       40.23      4.25 o 
  12   4   5      319.31      287.60     14.00 o 
  14   4   5      131.16      138.46      9.29 o 
  16   4   5       55.23       50.41      5.15 o 
  18   4   5       38.10       43.19      5.08 o 
  20   4   5        4.53        5.08      2.80 o 
  22   4   5       10.87       11.72      3.57 o 
   1   5   5       41.98       38.30      3.60 o 
   3   5   5      841.46      776.62     25.21 o 
   5   5   5       98.22       92.04      5.38 o 
   7   5   5       60.53       61.08      5.03 o 
   9   5   5      176.06      164.80      8.01 o 
  11   5   5       37.67       35.22      5.20 o 
  13   5   5       82.50       90.22      9.22 o 
  15   5   5       70.28       66.36      7.43 o 
  17   5   5        0.87        6.15      3.60 o 
  19   5   5       12.43       14.83      4.26 o 
  21   5   5        3.47        6.84      3.70 o 
   0   6   5      269.11      216.59     10.44 o 
   2   6   5      470.64      418.51     39.42 o 
   4   6   5      259.02      254.72     16.53 o 
   6   6   5      339.38      331.52     19.35 o 
   8   6   5       72.60       71.14      5.73 o 
  10   6   5      103.52      116.95      8.38 o 
  12   6   5       16.69       20.44      4.48 o 
  14   6   5       25.27       23.12      4.98 o 
  16   6   5        0.89        3.27      3.37 o 
  18   6   5        2.65        0.00      3.09 o 
  20   6   5       53.78       55.95      7.34 o 
   1   7   5        3.85        2.52      2.25 o 
   3   7   5       63.65       47.79      8.43 o 
   5   7   5      131.67      137.00      8.87 o 
   7   7   5       73.16       72.02      5.98 o 
   9   7   5        2.85        5.94      3.09 o 
  11   7   5       15.38       20.07      4.58 o 
  13   7   5        3.72        0.00      2.86 o 
  15   7   5        0.56        3.13      3.33 o 
  17   7   5       49.62       49.00      6.54 o 
   0   8   5       70.33       69.32      8.20 o 
   2   8   5       10.94       11.16      2.95 o 
   4   8   5      120.41      109.21     10.10 o 
   6   8   5      119.35      107.03      7.50 o 
   8   8   5       14.93       18.25      3.77 o 
  10   8   5        6.57        7.57      3.38 o 
  12   8   5       16.26       19.48      4.68 o 
  14   8   5        4.10        7.48      3.53 o 
  16   8   5       26.04       22.35      4.72 o 
   1   9   5       20.58       18.09      3.53 o 
   3   9   5       16.87       24.99      4.06 o 
   5   9   5       18.99       14.25      4.20 o 
   7   9   5       53.11       59.74      6.16 o 
   9   9   5       25.03       18.13      4.22 o 
  11   9   5       22.04       19.30      4.56 o 
  13   9   5        2.30        7.39      3.72 o 
   0  10   5      163.92      179.83     13.28 o 
   2  10   5       23.40       30.15      4.73 o 
   4  10   5       12.73       13.63      4.13 o 
   6  10   5       13.28       10.55      3.74 o 
   8  10   5        2.26        2.86      3.45 o 
  10  10   5       12.54       21.70      5.77 o 
   0   0   6       95.76       86.51      9.73 o 
   2   0   6      311.98      265.70     16.64 o 
   4   0   6      110.80       97.67      6.28 o 
   6   0   6       90.39       84.49      8.59 o 
   8   0   6      789.24      737.19     66.16 o 
  10   0   6      142.53      168.89     11.10 o 
  12   0   6      147.27      146.89     11.92 o 
  14   0   6      177.04      179.45     26.42 o 
  16   0   6       80.30       96.60     10.83 o 
  18   0   6      102.41      104.45     11.91 o 
  20   0   6       13.60        8.74      6.34 o 
  22   0   6       14.19       16.13      6.29 o 
   1   1   6       16.74       13.10      2.45 o 
   3   1   6      230.04      205.56      5.70 o 
   5   1   6      225.53      216.90      6.63 o 
   7   1   6      258.21      207.54     15.48 o 
   9   1   6       80.92       89.14     10.76 o 
  11   1   6       95.10       67.92     17.38 o 
  13   1   6       41.86       40.12      4.82 o 
  15   1   6      149.95      160.17     10.64 o 
  17   1   6       64.42       72.54      6.80 o 
  19   1   6       43.04       46.72      5.79 o 
  21   1   6        2.39        9.57      3.68 o 
   0   2   6      250.38      248.82      8.24 o 
   2   2   6       31.43       31.95      2.58 o 
   4   2   6       17.87       17.05      2.23 o 
   6   2   6      100.62      103.50      5.37 o 
   8   2   6       11.52       14.01      2.71 o 
  10   2   6       11.98       13.01      3.19 o 
  12   2   6       74.06       85.41      7.40 o 
  14   2   6       45.45       46.66      5.32 o 
  16   2   6       32.71       36.44      4.99 o 
  18   2   6       75.91       88.75      9.60 o 
  20   2   6       28.90       33.54      5.27 o 
   1   3   6       37.31       36.22      5.44 o 
   3   3   6      114.92      110.08      5.26 o 
   5   3   6       30.93       32.32      3.77 o 
   7   3   6       75.05       75.00      6.47 o 
   9   3   6       86.93       90.53      6.41 o 
  11   3   6      158.94      156.02      8.13 o 
  13   3   6      102.93      100.77      7.06 o 
  15   3   6       28.18       34.63      4.67 o 
  17   3   6       12.60       12.20      3.62 o 
  19   3   6        7.04        8.86      3.33 o 
  21   3   6        0.32        0.00      2.81 o 
   0   4   6      441.09      402.97     28.85 o 
   2   4   6      400.46      387.75     11.01 o 
   4   4   6      277.85      263.60     13.73 o 
   6   4   6       93.90       89.21      6.86 o 
   8   4   6        8.65        7.09      2.88 o 
  10   4   6       15.71       17.33      4.44 o 
  12   4   6       12.64       14.45      3.98 o 
  14   4   6        7.74        7.93      3.33 o 
  16   4   6        3.14        2.65      3.16 o 
  18   4   6       18.30       24.62      4.43 o 
  20   4   6        5.24        6.69      3.96 o 
   1   5   6       71.92       69.59      6.04 o 
   3   5   6       47.85       55.37      4.69 o 
   5   5   6       79.94       91.79      6.28 o 
   7   5   6       20.48       20.75      3.91 o 
   9   5   6       29.03       32.90      5.39 o 
  11   5   6       16.30       15.54      4.14 o 
  13   5   6        8.02        5.93      3.41 o 
  15   5   6       42.09       32.75      5.48 o 
  17   5   6       10.15        8.41      3.47 o 
  19   5   6       32.63       34.14      6.17 o 
   0   6   6      115.91      128.72      9.88 o 
   2   6   6       84.52       55.23     10.40 o 
   4   6   6       79.86       86.26      6.56 o 
   6   6   6      129.62      119.30      8.24 o 
   8   6   6       82.66       81.53      7.95 o 
  10   6   6        7.96        6.18      3.42 o 
  12   6   6        6.19        4.45      3.39 o 
  14   6   6       14.90       11.66      3.66 o 
  16   6   6        7.11        7.84      3.46 o 
   1   7   6       88.68       90.58      6.42 o 
   3   7   6       48.43       54.70      5.72 o 
   5   7   6       37.51       39.91      5.03 o 
   7   7   6       23.17       26.05      4.69 o 
   9   7   6       36.71       42.41      6.35 o 
  11   7   6       41.71       36.59      5.87 o 
  13   7   6        1.31        5.93      3.41 o 
  15   7   6        2.45        6.13      3.88 o 
   0   8   6       11.54       12.97      4.97 o 
   2   8   6        3.55        7.07      3.36 o 
   4   8   6       24.20       23.29      4.20 o 
   6   8   6       70.86       69.88      6.54 o 
   8   8   6       30.46       35.01      5.38 o 
  10   8   6        5.26        2.13      3.40 o 
  12   8   6       28.08       35.42      6.16 o 
   1   9   6        4.42        6.51      3.26 o 
   3   9   6       28.28       29.92      4.86 o 
   5   9   6        5.38        5.07      3.98 o 
   7   9   6        5.72       12.04      4.01 o 
   9   9   6        6.22        3.75      4.25 o 
   1   1   7       18.82       17.43      2.28 o 
   3   1   7       36.82       40.28      3.76 o 
   5   1   7       22.76       20.03      3.93 o 
   7   1   7      148.80      139.68      7.75 o 
   9   1   7       18.17       22.06      4.01 o 
  11   1   7       17.90       19.06      4.58 o 
  13   1   7       52.03       60.79      7.05 o 
  15   1   7       67.08       75.24      7.74 o 
  17   1   7        7.74       17.55      4.91 o 
   0   2   7       86.98       95.19      7.52 o 
   2   2   7       29.78       28.95      3.42 o 
   4   2   7       85.79       93.64      7.09 o 
   6   2   7        1.91        2.10      2.74 o 
   8   2   7       29.12       33.06      4.68 o 
  10   2   7        3.37        6.09      3.48 o 
  12   2   7        7.95        7.37      3.33 o 
  14   2   7       17.96       22.99      4.64 o 
  16   2   7       67.79       78.31      8.87 o 
  18   2   7        8.70       13.20      4.08 o 
   1   3   7       28.14       17.04      3.72 o 
   3   3   7      168.28      178.37      7.85 o 
   5   3   7      101.87      105.81      7.82 o 
   7   3   7       66.35       80.64      7.27 o 
   9   3   7       23.88       30.07      4.92 o 
  11   3   7       30.52       41.17      5.30 o 
  13   3   7       22.61       22.41      4.67 o 
  15   3   7       74.67       77.39      7.58 o 
  17   3   7       60.72       58.22      6.64 o 
   0   4   7       35.54       33.06      5.88 o 
   2   4   7        4.67        5.72      2.55 o 
   4   4   7       75.38       79.46      6.87 o 
   6   4   7      105.09      117.44      9.35 o 
   8   4   7       63.28       73.80      7.77 o 
  10   4   7       33.68       43.24      5.99 o 
  12   4   7       30.25       28.11      5.18 o 
  14   4   7        4.52        5.84      3.35 o 
  16   4   7       11.56        6.79      3.48 o 
   1   5   7       54.49       47.99      5.83 o 
   3   5   7      160.71      149.73     10.03 o 
   5   5   7       71.69       73.24      7.66 o 
   7   5   7        0.66        0.00      3.11 o 
   9   5   7       23.17       24.50      5.11 o 
  11   5   7        1.89        6.67      3.55 o 
  13   5   7        1.65        5.52      3.25 o 
  15   5   7        0.11        0.00      3.58 o 
   0   6   7      203.35      193.16     11.73 o 
   2   6   7      102.78      101.40      8.04 o 
   4   6   7       97.74      104.25      9.46 o 
   6   6   7       51.29       53.95      6.85 o 
   8   6   7       46.71       45.49      6.57 o 
  10   6   7        6.16       11.27      3.82 o 
  12   6   7       44.04       48.79      6.77 o 
   1   7   7        1.50        2.60      2.98 o 
   3   7   7       22.12       24.01      4.30 o 
   5   7   7       12.54       16.52      4.53 o 
   7   7   7        3.34        5.11      3.75 o 
   9   7   7        7.32       11.13      3.96 o 
   0   8   7       30.47       39.61      8.62 o 
   2   8   7       74.01       85.31      7.72 o 
   4   8   7        8.12       13.29      4.40 o 
   0   0   8      132.07      134.02     11.72 o 
   2   0   8       55.45       58.48     10.12 o 
   4   0   8       15.99       30.06      6.33 o 
   6   0   8        1.08        0.00      3.62 o 
   8   0   8       16.68       13.77      6.98 o 
  10   0   8        4.80       11.74      6.96 o 
  12   0   8       11.36       16.82      7.22 o 
  14   0   8       15.13       17.25      8.24 o 
   1   1   8       46.22       55.17      5.15 o 
   3   1   8       49.43       58.84      6.92 o 
   5   1   8       69.69       82.39      8.02 o 
   7   1   8       23.47       23.45      5.03 o 
   9   1   8        4.80        7.37      3.33 o 
  11   1   8        3.57        5.06      4.15 o 
  13   1   8       13.96       20.26      5.60 o 
   0   2   8       21.76       43.00      6.75 o 
   2   2   8       26.87       28.09      4.64 o 
   4   2   8       51.08       58.52      6.59 o 
   6   2   8       49.20       64.55      6.75 o 
   8   2   8       19.87       24.48      4.87 o 
  10   2   8        8.28       11.88      3.82 o 
  12   2   8       12.43        8.60      4.14 o 
   1   3   8        3.67        5.28      3.24 o 
   3   3   8       51.70       62.83      7.13 o 
   5   3   8       11.87        9.67      3.77 o 
   7   3   8       32.75       32.55      5.38 o 
   9   3   8       19.73       26.85      5.01 o 
  11   3   8        9.02       15.87      4.32 o 
   0   4   8       20.12       27.54      6.84 o 
   2   4   8       66.60       63.84      6.53 o 
   4   4   8       21.81       33.11      6.42 o 
   6   4   8       35.31       41.13      6.42 o 
   8   4   8       13.70        9.69      4.09 o 
  10   4   8        2.34        8.74      4.13 o 
   1   5   8        5.90        8.46      3.63 o 
   3   5   8        0.33        3.63      3.17 o 
   5   5   8       37.08       34.55      6.12 o 
   7   5   8        3.82        2.54      3.61 o 
   0   6   8       19.79       20.99      6.44 o 
   2   6   8       80.60       94.99      9.36 o 
   4   6   8        4.28        8.20      4.63 o 
   1   1   9        8.36        6.68      8.07 o 
   3   1   9        6.41        5.98      3.86 o 
   0   2   9        4.92        0.00      6.96 o 
                                                 
